# Supplementary material for: Social support and health-related quality of life among the oldest old — longitudinal evidence from the multicenter prospective AgeCoDe-AgeQualiDe study
Source: Qual Life Res. 2021 Dec 22;31(6):1667–76. doi: 10.1007/s11136-021-03070-2 (PMC9098616; doi:10.1007/s11136-021-03070-2)
Supplement: Supplementary file 2 — Supplementary file2 (TXT 12 KB) [file 11136_2021_3070_MOESM2_ESM.txt]

*** Syntax

** Umkodierung

gen married = 1 if familienstand_fu == 2
replace married = 0 if familienstand_fu == 1 | familienstand_fu == 3 | familienstand_fu == 4

foreach var of varlist eq1_fu eq2_fu eq3_fu eq4_fu eq5_fu {
gen `var'_dichotom = 0 if `var' == 1
replace `var'_dichotom = 1 if `var' == 2 | `var' == 3
}
gen alter_85 = 1 if alteru_fu >= 85 & time == 7 & alteru_fu != .
replace alter_85 = 1 if L.alter_85 == 1 & time == 8
replace alter_85 = 1 if L2.alter_85 == 1 & time == 9

gen demenz = 0 if keineeinbuss_fu >= 0 & keineeinbuss_fu <= 3
replace demenz = 1 if keineeinbuss_fu >= 4 & keineeinbuss_fu <= 7

gen lsns_sum = lsns1_fu_new+lsns2_fu_new+lsns3_fu_new+lsns4_fu_new+lsns5_fu_new+lsns6_fu_new

gen sehen_fu_01 = 0 if sehen_fu == 1
replace sehen_fu_01 = 1 if sehen_fu == 2 | sehen_fu == 3 | sehen_fu == 4

gen hoeren_fu_01 = 0 if hoeren_fu == 1
replace hoeren_fu_01 = 1 if hoeren_fu == 2 | hoeren_fu == 3 | hoeren_fu == 4

** Regression

xtset mnppid_kndd time

foreach var of varlist eq1_fu_dichotom eq2_fu_dichotom eq3_fu_dichotom eq4_fu_dichotom eq5_fu_dichotom {
xtlogit `var' lsns_sum alteru_fu married demenz sehen_fu_01 hoeren_fu_01 if alter_85 == 1, fe or
}

xtreg gesundzustand_fu lsns_sum alteru_fu married demenz sehen_fu_01 hoeren_fu_01  if alter_85 == 1, fe robust
g byte s10a=e(sample)
egen c10a=sum(s10a), by(mnppid_kndd)
xtreg gesundzustand_fu lsns_sum alteru_fu married demenz sehen_fu_01 hoeren_fu_01  if alter_85 == 1 & c10a > 1 , fe robust
gen sample_fe = 1 if e(sample)==1


bys time: su alteru_fu gesundzustand_fu lsns_sum alteru_fu if sample_fe == 1
bys time: tab1 married demenz sehen_fu_01 hoeren_fu_01 if sample_fe == 1

** Hausman-Tests

ssc install xtoverid
ssc install xtivreg2
ssc install ivreg2

xtlogit eq1_fu_dichotom lsns_sum alteru_fu married demenz sehen_fu_01 hoeren_fu_01 if alter_85 == 1, fe
est store fe1

xtlogit eq1_fu_dichotom lsns_sum alteru_fu married demenz sehen_fu_01 hoeren_fu_01 if alter_85 == 1, re
est store re1

hausman fe1 re1

xtlogit eq2_fu_dichotom lsns_sum alteru_fu married demenz sehen_fu_01 hoeren_fu_01 if alter_85 == 1, fe
est store fe2

xtlogit eq2_fu_dichotom lsns_sum alteru_fu married demenz sehen_fu_01 hoeren_fu_01 if alter_85 == 1, re
est store re2

hausman fe2 re2

xtlogit eq3_fu_dichotom lsns_sum alteru_fu married demenz sehen_fu_01 hoeren_fu_01 if alter_85 == 1, fe
est store fe3

xtlogit eq3_fu_dichotom lsns_sum alteru_fu married demenz sehen_fu_01 hoeren_fu_01 if alter_85 == 1, re
est store re3

hausman fe3 re3

xtlogit eq4_fu_dichotom lsns_sum alteru_fu married demenz sehen_fu_01 hoeren_fu_01 if alter_85 == 1, fe
est store fe4

xtlogit eq4_fu_dichotom lsns_sum alteru_fu married demenz sehen_fu_01 hoeren_fu_01 if alter_85 == 1, re
est store re4

hausman fe4 re4


xtlogit eq5_fu_dichotom lsns_sum alteru_fu married demenz sehen_fu_01 hoeren_fu_01 if alter_85 == 1, fe
est store fe5

xtlogit eq5_fu_dichotom lsns_sum alteru_fu married demenz sehen_fu_01 hoeren_fu_01 if alter_85 == 1, re
est store re5

hausman fe5 re5


xtreg gesundzustand_fu lsns_sum alteru_fu married demenz sehen_fu_01 hoeren_fu_01  if alter_85 == 1, re robust
xtoverid


******************* Revision

cd "H:\Daten\Projekte\Publikation AgeQualiDe Soc supp EQ5D\Einreichung"

help xtdpdml

** Missings

ssc install xtdpdml

** xtsetten
xtset mnppid_kndd

** FE-Regression mit FIML
keep if alter_85 == 1
xtdpdml gesundzustand_fu lsns_sum alteru_fu married demenz sehen_fu_01 hoeren_fu_01, ylag(0) errorinv tfix fiml detail


********* mvpattern

findit mvpatterns


mvpatterns lsns_sum alteru_fu married demenz sehen_fu_01 hoeren_fu_01 if time == 7 & alter_85 == 1

mvpatterns lsns_sum alteru_fu married demenz sehen_fu_01 hoeren_fu_01 if time == 8 & alter_85 == 1 & alteru_fu != .

mvpatterns lsns_sum alteru_fu married demenz sehen_fu_01 hoeren_fu_01 if time == 9 & alter_85 == 1 & alteru_fu != .


mvpatterns eq1_fu_dichotom eq2_fu_dichotom eq3_fu_dichotom eq4_fu_dichotom eq5_fu_dichotom gesundzustand_fu if time == 7 & alter_85 == 1 & keineeinbuss_fu <= 3 & mms >= 19

mvpatterns eq1_fu_dichotom eq2_fu_dichotom eq3_fu_dichotom eq4_fu_dichotom eq5_fu_dichotom gesundzustand_fu if time == 8 & alter_85 == 1 & alteru_fu != . & keineeinbuss_fu <= 3 & mms >= 19

mvpatterns eq1_fu_dichotom eq2_fu_dichotom eq3_fu_dichotom eq4_fu_dichotom eq5_fu_dichotom gesundzustand_fu if time == 9 & alter_85 == 1 & alteru_fu != . & keineeinbuss_fu <= 3 & mms >= 19


***  Attrition

bysort mnppid_kndd: egen valid_vas = count(gesundzustand_fu)
bysort mnppid_kndd: egen valid_eq1 = count(eq1_fu_dichotom)
bysort mnppid_kndd: egen valid_eq2 = count(eq2_fu_dichotom)
bysort mnppid_kndd: egen valid_eq3 = count(eq3_fu_dichotom)
bysort mnppid_kndd: egen valid_eq4 = count(eq4_fu_dichotom)
bysort mnppid_kndd: egen valid_eq5 = count(eq5_fu_dichotom)

xtlogit eq1_fu_dichotom lsns_sum alteru_fu married demenz sehen_fu_01 hoeren_fu_01 if alter_85 == 1 & valid_eq1==3, fe or
cap noisily outreg2 using Supplementary_File_4.doc, label alpha(0.001, 0.01, 0.05, 0.10) symbol(***, **, *, +)  append  eform dec(2) ci addstat(Pseudo R², `e(r2_p)')
xtlogit eq2_fu_dichotom lsns_sum alteru_fu married demenz sehen_fu_01 hoeren_fu_01 if alter_85 == 1 & valid_eq2==3, fe or
cap noisily outreg2 using Supplementary_File_4.doc, label alpha(0.001, 0.01, 0.05, 0.10) symbol(***, **, *, +)  append  eform dec(2) ci addstat(Pseudo R², `e(r2_p)')
xtlogit eq3_fu_dichotom lsns_sum alteru_fu married demenz sehen_fu_01 hoeren_fu_01 if alter_85 == 1 & valid_eq3==3, fe or
cap noisily outreg2 using Supplementary_File_4.doc, label alpha(0.001, 0.01, 0.05, 0.10) symbol(***, **, *, +)  append  eform dec(2) ci addstat(Pseudo R², `e(r2_p)')
xtlogit eq4_fu_dichotom lsns_sum alteru_fu married demenz sehen_fu_01 hoeren_fu_01 if alter_85 == 1 & valid_eq4==3, fe or
cap noisily outreg2 using Supplementary_File_4.doc, label alpha(0.001, 0.01, 0.05, 0.10) symbol(***, **, *, +)  append  eform dec(2) ci addstat(Pseudo R², `e(r2_p)')
xtlogit eq5_fu_dichotom lsns_sum alteru_fu married demenz sehen_fu_01 hoeren_fu_01 if alter_85 == 1 & valid_eq5==3, fe or
cap noisily outreg2 using Supplementary_File_4.doc, label alpha(0.001, 0.01, 0.05, 0.10) symbol(***, **, *, +)  append  eform dec(2) ci addstat(Pseudo R², `e(r2_p)')

xtreg gesundzustand_fu lsns_sum alteru_fu married demenz sehen_fu_01 hoeren_fu_01  if alter_85 == 1 & valid_vas == 3, fe robust
cap noisily outreg2 using Supplementary_File_4.doc, label alpha(0.001, 0.01, 0.05, 0.10) symbol(***, **, *, +)  append  dec(2)


** mit chronic conditions

foreach var of varlist eq1_fu_dichotom eq2_fu_dichotom eq3_fu_dichotom eq4_fu_dichotom eq5_fu_dichotom {
xtlogit `var' lsns_sum alteru_fu married demenz sehen_fu_01 hoeren_fu_01 chronicconditions if alter_85 == 1, fe or
cap noisily outreg2 using Supplementary_File_5.doc, label alpha(0.001, 0.01, 0.05, 0.10) symbol(***, **, *, +)  append  eform dec(2) ci addstat(Pseudo R², `e(r2_p)')
}

xtreg gesundzustand_fu lsns_sum alteru_fu married demenz sehen_fu_01 hoeren_fu_01 chronicconditions  if alter_85 == 1, fe robust
g byte s11e=e(sample)
egen c11e=sum(s11e), by(mnppid_kndd)
xtreg gesundzustand_fu lsns_sum alteru_fu married demenz sehen_fu_01 hoeren_fu_01 chronicconditions  if alter_85 == 1 & c11e > 1 , fe robust
cap noisily outreg2 using Supplementary_File_5.doc, label alpha(0.001, 0.01, 0.05, 0.10) symbol(***, **, *, +)  append  dec(2)


*** LSNS Subskalen

gen lsns_family = lsns1_fu_new+lsns2_fu_new+lsns3_fu_new
gen lsns_friends = lsns4_fu_new+lsns5_fu_new+lsns6_fu_new

foreach var of varlist eq1_fu_dichotom eq2_fu_dichotom eq3_fu_dichotom eq4_fu_dichotom eq5_fu_dichotom {
xtlogit `var' lsns_family lsns_friends alteru_fu married demenz sehen_fu_01 hoeren_fu_01 if alter_85 == 1, fe or
cap noisily outreg2 using Supplementary_File_6.doc, label alpha(0.001, 0.01, 0.05, 0.10) symbol(***, **, *, +)  append  eform dec(2) ci addstat(Pseudo R², `e(r2_p)')
}

xtreg gesundzustand_fu lsns_family lsns_friends alteru_fu married demenz sehen_fu_01 hoeren_fu_01  if alter_85 == 1, fe robust
g byte s11a=e(sample)
egen c11a=sum(s11a), by(mnppid_kndd)
xtreg gesundzustand_fu lsns_family lsns_friends alteru_fu married demenz sehen_fu_01 hoeren_fu_01  if alter_85 == 1 & c11a > 1 , fe robust
cap noisily outreg2 using Supplementary_File_6.doc, label alpha(0.001, 0.01, 0.05, 0.10) symbol(***, **, *, +)  append  dec(2)

** Social isolation

gen socialisolation = 0 if lsns_sum >= 12 & lsns_sum <= 30
replace socialisolation = 1 if lsns_sum < 12 & lsns_sum >= 0

foreach var of varlist eq1_fu_dichotom eq2_fu_dichotom eq3_fu_dichotom eq4_fu_dichotom eq5_fu_dichotom {
xtlogit `var' socialisolation alteru_fu married demenz sehen_fu_01 hoeren_fu_01 if alter_85 == 1, fe or
cap noisily outreg2 using Supplementary_File_7.doc, label alpha(0.001, 0.01, 0.05, 0.10) symbol(***, **, *, +)  append  eform dec(2) ci addstat(Pseudo R², `e(r2_p)')
}

xtreg gesundzustand_fu socialisolation alteru_fu married demenz sehen_fu_01 hoeren_fu_01  if alter_85 == 1, fe robust
g byte s10c=e(sample)
egen c10c=sum(s10c), by(mnppid_kndd)
xtreg gesundzustand_fu socialisolation alteru_fu married demenz sehen_fu_01 hoeren_fu_01  if alter_85 == 1 & c10c > 1 , fe robust
cap noisily outreg2 using Supplementary_File_7.doc, label alpha(0.001, 0.01, 0.05, 0.10) symbol(***, **, *, +)  append  dec(2)

** Table 1

bys time: su lsns_sum lsns_family lsns_friends if sample_fe == 1
bys time: tab1 married demenz sehen_fu_01 hoeren_fu_01 if sample_fe == 1
bys time: tab1 socialisolation if sample_fe == 1


gen age2 = alteru_fu*alteru_fu
gen age3 = alteru_fu*alteru_fu*alteru_fu

xtreg gesundzustand_fu lsns_sum alteru_fu age2 married demenz sehen_fu_01 hoeren_fu_01  if alter_85 == 1, fe robust
xtreg gesundzustand_fu lsns_sum alteru_fu age2 age3 married demenz sehen_fu_01 hoeren_fu_01   if alter_85 == 1, fe robust

foreach var of varlist eq1_fu_dichotom eq2_fu_dichotom eq3_fu_dichotom eq4_fu_dichotom eq5_fu_dichotom {
xtlogit `var' lsns_sum alteru_fu age2 married demenz sehen_fu_01 hoeren_fu_01 if alter_85 == 1, fe or
}

foreach var of varlist eq1_fu_dichotom eq2_fu_dichotom eq3_fu_dichotom eq4_fu_dichotom eq5_fu_dichotom {
xtlogit `var' lsns_sum alteru_fu age2 age3 married demenz sehen_fu_01 hoeren_fu_01 if alter_85 == 1, fe or
}

xtreg gesundzustand_fu lsns_sum c.alteru_fu##i.geschlecht married demenz sehen_fu_01 hoeren_fu_01  if alter_85 == 1, fe robust

foreach var of varlist eq1_fu_dichotom eq2_fu_dichotom eq3_fu_dichotom eq4_fu_dichotom eq5_fu_dichotom {
xtlogit `var' lsns_sum c.alteru_fu##i.geschlecht married demenz sehen_fu_01 hoeren_fu_01 if alter_85 == 1, fe or
}


xtreg gesundzustand_fu c.alteru_fu##c.lsns_sum  married demenz sehen_fu_01 hoeren_fu_01  if alter_85 == 1, fe robust

foreach var of varlist eq1_fu_dichotom eq2_fu_dichotom eq3_fu_dichotom eq4_fu_dichotom eq5_fu_dichotom {
xtlogit `var' lsns_sum c.alteru_fu##c.lsns_sum  married demenz sehen_fu_01 hoeren_fu_01 if alter_85 == 1, fe or
}

gen lsns2 = lsns_sum*lsns_sum
gen lsns3 = lsns_sum*lsns_sum* lsns_sum

xtreg gesundzustand_fu c.alteru_fu c.lsns_sum lsns2  married demenz sehen_fu_01 hoeren_fu_01  if alter_85 == 1, fe robust
xtreg gesundzustand_fu c.alteru_fu c.lsns_sum lsns2 lsns3  married demenz sehen_fu_01 hoeren_fu_01  if alter_85 == 1, fe robust

foreach var of varlist eq1_fu_dichotom eq2_fu_dichotom eq3_fu_dichotom eq4_fu_dichotom eq5_fu_dichotom {
xtlogit `var' c.alteru_fu c.lsns_sum lsns2  married demenz sehen_fu_01 hoeren_fu_01 if alter_85 == 1, fe or
}

foreach var of varlist eq1_fu_dichotom eq2_fu_dichotom eq3_fu_dichotom eq4_fu_dichotom eq5_fu_dichotom {
xtlogit `var' c.alteru_fu c.lsns_sum lsns2 lsns3 married demenz sehen_fu_01 hoeren_fu_01 if alter_85 == 1, fe or
}
